# Supplementary material for: Drainage-Controlled Cellulose-Fiber Stabilization and Skeleton–Mastic Response of Polymer-Modified Stone Mastic Asphalt
Source: Polymers (Basel). 2026 Jul 20;18(14):1769. doi: 10.3390/polym18141769 (PMC13419312; doi:10.3390/polym18141769)
Supplement: Supplementary file 1 [file polymers-18-01769-s001.zip]

Archive with 1 entries (1 files):
- polymers-4443280-supplementary.pdf
